# Supplementary material for: Uncovering Symbionts Across the Psyllid Tree of Life and the Discovery of a New Liberibacter Species, “Candidatus” Liberibacter capsica
Source: Front Microbiol. 2021 Sep 29;12:739763. doi: 10.3389/fmicb.2021.739763 (PMC8511784; doi:10.3389/fmicb.2021.739763)
Supplement: Supplementary file 4 [file Data_Sheet_2.xlsx]

## Sheet: Sup Table 1
Supplementary Table 1. List of 45 psyllid samples that are used for 16S rRNA gene amplicon sequencing.
Sample No.	Sample ID	Date Coll. (year)	Location	Lat	Long	sample No./sex	Species name	Generic grp in Percy et al 2018	Family name	Host genus	ecology: free living, lerp-building or gall-forming
P1-1	DP-BOOK03-12	2012	Surrey, UK	51.2913	-0.3825	1f	Psyllopsis fraxini	FF	Liviidae	Fraxinus	free
P1-2	DP-BOOKab-12	2012	Surrey, UK	51.2913	-0.3825	1 abdomen	Trioza urticae	M	Triozidae	Urtica	free
P1-3	PB-HE02-11	2011	Madang Province, PNG	-5.1833	145.783	1f	Cornegenapsylla allophyli	MM	Aphalaridae	Allophylus	gall
P1-4	DP-Hi04A-11	2011	Hawaii, USA	20.0621	-155.535	1f	Pariaconus pyramidalis	A	Triozidae	Metrosideros	gall
P1-5	DP-Hi5Bpis-03	2011	Hawaii, USA	20.0631	-155.728	1m	Kuwayama pisonia	C	Triozidae	Pisonia	gall
P1-6	DP-BOOK010-12	2012	Surrey, UK	51.2913	-0.3825	1m	Livia junci	DD	Liviidae	Juncus	free
P1-7	DP-SING01-12	2012	Singapore	﻿1.353	103.778	1m 2f	Pauropsylla udei	A	Triozidae	Ficus	gall
P1-8	DP-TAI68-10	2010	Taiwan	23.6702	120.7985	1f	Paraphyllura micheliae	V	Psyllidae	Michelia	free
P1-9	DP-TAI72-10	2010	Taiwan	23.0001`	120.2164	1f	Macrohomotoma gladiata	PP	Carsidaridae	Ficus	free
P1-10	DP-Peru17H-13	2013	Pomabamba, Peru	-8.8672	-77.4244	1m	Platycorypha erythrinae	Y	Psyllidae	Erythrina	free
P1-11	DP-Peru19AA-13	2013	Yanama, Peru	-9.0405	-77.4908	1f	Schedoneolithus dunaliae	M	Triozidae	Iochroma	free
P1-12	LAM-NI201263-12	2012	Norfolk Island, Australia	-29.033	167.95	1f ,1m	Blastopsylla occidentalis	II	Aphalaridae	Eucalyptus	free
P1-13	LAM-5681-12	2012	Norfolk Island, Australia	-29.033	167.95	1m,1f	Powellia vitreoradiata	E	Triozidae	Pittosporum	free
P1-14	LAM-5675-12	2012	Norfolk Island, Australia	-29.042	167.94	2m	Mesohomotoma hibisci	NN	Carsidaridae	Hibiscus	free
P1-15	DS-UKAphit-13	2013	Oxfordshire, UK	51.5901	-1.1189	1m, 3f	Aphalara itadori	HH	Aphalaridae	Fallopia	free
P1-16	DB-94A9-12	2012	Brazil			1m 1f	Russelliana capsici	AA	Psyllidae	Capsicum	free
P1-17	DP-FL17-05	2005	Florida, USA	30.7564	-81.7636	4f	Amorphicola amorphae	U	Psyllidae	Amorpha	free
P1-18	KJ-Pachy-04	2004	Champaign, IL, USA	40.0926	-88.2393	1f	Pachypsylla celtidismamma	NN	Aphalaridae	Celtis	gall
P1-19	JN-CR24-12	2012	Costa Rica			4f	Triozoida limbata	N	Triozidae	Psidium	gall [leaf curl]
P1-20	DP-AryMI-03	2003	Mayne Island, BC, Canada	48.8362	-123.291	4m	Arytainilla spartiophila	P	Psyllidae	Cytisus	free
P1-21	DPQC-11Rhin-10	2010	Boston, MA, USA	42.2992	-71.1171	4m	Rhinocola aceris	JJ	Aphalaridae	Acer	free
P1-22	DP-451A-02	2002	Noumea, New Caledonia	-22.2584	166.458	2f 2m	Leptynoptera sulfurea	H	Triozidae	Calophyllum	free
P1-23	DP-BUL06B-12	2012	Vlahina Mountains, Bulgaria	42.1578	22.9864	4f 2m	Psylla colorata	O	Psyllidae	Ostrya	free
P1-24	DP-BUL07A-12	2012	Vlahina Mountains, Bulgaria	42.1643	22.9791	1f 2m	Cacopsylla pruni	O	Psyllidae	Prunus	free
P1-25	DP-BUL12A-12	2012	Pirin Mountains, Bulgaria	41.5531	23.6344	3f	Livilla radiata	P	Psyllidae	Cytisus	free
P1-26	DP-BUL10-12	2012	Srouma valley, Bulgaria	41.4584	23.2611	3f	Cacopsylla saliceti	O	Psyllidae	Salix	free
P1-27	DP-FP2-05	2005	Moorea, French Polynesia	-17.5429	-149.828	1 adult	Trioza vitiensis	G	Triozidae	Syzygium	gall
P1-28	DP-Tricho-03	2003	Kew, UK	51.4764	-0.2928	3 nym	Trichochermes walkeri	I	Triozidae	Rhamnus	gall [leaf curl]
P1-29	DP-FL11Tmagn-05	2005	Florida, USA	27.0234	-80.1341	1 adult	Trioza magnoliae	B	Triozidae	Persea	gall [leaf curl]
P1-30	DP-FLLeurFag-05	2005	Florida, USA			1f	Leuronota fagarae	C	Triozidae	Zanthoxylum	free
P1-31	DB-Talac-99	1999	Europe			1f	Trioza alacris	B	Triozidae	Laurus	gall [leaf curl]
P1-32	DB-Tchen-92	1992	Chile			2f, 1m	Heterotrioza chenopodii	D	Triozidae	[Chenopodiaceae]	free
P1-33	QC-HficDRY-99	1999	Mallorca, Spain	39.5612	2.5805	2 adults	Homotoma ficus	PP	Carsidaridae	Ficus	free
P1-34	DP-Pbux-04	2004	Oxfordshire, UK	51.854	-1.5998	1 adult	Spanioneura buxi	O	Psyllidae	Buxus	free [leaf distortion]
P1-35	DP-Sfon-04	2004	Oxfordshire, UK	51.854	-1.5998	1 adult	Spanioneura fonscolombii	O	Psyllidae	Buxus	free [leaf distortion]
P1-36	DP-NC02-05	2005	North Carolina, USA	34.0707	-78.3056	1f	Baeoalitriozus diospyri	M	Triozidae	Diospyros	free [leaf distortion]
P1-37	DP-FL16-05	2005	Florida, USA	26.829	-80.0452	1 adult	Katacephala tenuipennis	Z	Psyllidae	Eugenia	free
P1-38	DB-6CamTeryt-05	2005	Cameroon			1f	Trioza erytreae	D	Triozidae	Citrus	free
P1-39	DB-2BSwTrham-05	2005	Switzerland			1f	Trioza rhamni	I	Triozidae	Rhamnus	free
P1-40	DP-Hi0105Swretic-05	2005	Hawaii, USA	22.1444	-159.648	1f	Swezeyana reticulata	M	Triozidae	Planchonella	free
P1-41	DP-S32marg-01	2001	Adelaide, South Australia	-34.9795	138.65	2f	Schedotrioza marginata	G	Triozidae	Eucalyptus	gall
P1-42	DP-C74elong1-01	2001	Canberra, ACT, Australia	-35.3261	148.94	4f	Triozidae sp.	D	Triozidae	Casuarina	free
P1-43	DP-Au443-02	2002	CSIRO, ACT, Australia	-35.274	149.113	2f	Protyora sterculiae	NN	Carsidaridae	Brachychiton	free
P1-44	DP-161-98	1998	Gran Canaria, Canary Islands, Spain	27.9083	-15.575	3 adults	Arytaina devia ssp. insularis	P	Psyllidae	Cytisus	free
P1-45	DP-96ASALIX-14	2014	Wimbledon, UK	51.4386	-0.2301	1m	Trioza urticae	M	Triozidae	Urtica	free

## Sheet: Sup Table 2
Supplementary Table 2. List of sequences included in AT richness analysis
Sequence information	GC (%)	Taxonomy	Host species	Evolutionary relationship
AF263556.1	49.4	Arsenophonus	Aphalaroida inermis	Facultative Endosymbionts
AF476107.1	50.6	Arsenophonus	Planococcus citri	Facultative Endosymbionts
AF476108.1	50.6	Arsenophonus	Planococcus ficus	Facultative Endosymbionts
AF476109.1	51.4	Arsenophonus	Paracoccus nothofagicola	Facultative Endosymbionts
AY136136.1	52.5	Arsenophonus	Aphis craccivora	Facultative Endosymbionts
AY136145.1	52.5	Arsenophonus	Cacopsylla pyri	Facultative Endosymbionts
AF263558.1	53.9	Arsenophonus	Blastopsylla occidentalis	Facultative Endosymbionts
AF263557.1	54.3	Arsenophonus	Bactericera cockerelli	Facultative Endosymbionts
CP051608.1	46.3	Wolbachia	Diaphorina citri	Facultative Endosymbionts
CP034335.1	46.5	Wolbachia	Drosophila mauritiana	Facultative Endosymbionts
MK860779.1	46.5	Wolbachia	Bactrocera dorsalis	Facultative Endosymbionts
MN383120.1	46.5	Wolbachia	Aedes aegypti	Facultative Endosymbionts
MT590313.1	46.5	Wolbachia	Aedes albopictus	Facultative Endosymbionts
NR_043403.1	52	Bacillus thrungiensis	unknown	Free-living bacteria
LC645197.1	52.2	Bacillus cereus	unknown	Free-living bacteria
MZ713004.1	52.2	Bacillus pacificus	unknown	Free-living bacteria
NR_041396.1	52	Agrobacterium tumefaciens	unknown	Free-living bacteria
MZ702720.1	52.2	Beijerinckia fluminensis	unknown	Free-living bacteria
MZ298116.1	52.2	Agrobacterium rhizogenes	unknown	Free-living bacteria
NR_024570.1	55	Escherichia coli	unknown	Free-living bacteria
MZ672031.1	54.8	Escherichia fergusonii	unknown	Free-living bacteria
CP080399.1	54.9	Escherichia coli strain DH5	unknown	Free-living bacteria
FJ265818.1	46.5	Arsenophonus	Trichobius sp.	Long-term Endosymbionts
FJ265795.1	48	Arsenophonus	Lipoptena cervi	Long-term Endosymbionts
FJ265805.1	48.2	Arsenophonus	Penicillidia sp.	Long-term Endosymbionts
FJ265817.1	48.2	Arsenophonus	Penicillidia monoceros	Long-term Endosymbionts
FJ265797.1	48.5	Arsenophonus	Lipoptena fortisetosa	Long-term Endosymbionts
FJ265787.1	48.6	Arsenophonus	Ornithomya chloropus	Long-term Endosymbionts
FJ265815.1	48.6	Arsenophonus	Ornithomya avicularia	Long-term Endosymbionts
FJ265819.1	49.9	Arsenophonus	Melophagus ovinus	Long-term Endosymbionts
CP003546.1	50.4	Psyllid long-term symbionts	Ctenarytaina eucalypti	Long-term Endosymbionts
CP003547.1	53.2	Psyllid long-term symbionts	Heteropsylla cubana	Long-term Endosymbionts
OTU33	51.0539	Arsenophonus	P1-6	OTU occuring in 2 or more psyllid species
OTU33	51.7564	Arsenophonus	P1-8	OTU occuring in 2 or more psyllid species
OTU33	52.6932	Arsenophonus	P1-42	OTU occuring in 2 or more psyllid species
OTU8	52.459	Enteric bacteria cluster	P1-38	OTU occuring in 2 or more psyllid species
OTU8	52.6932	Enteric bacteria cluster	P1-14	OTU occuring in 2 or more psyllid species
OTU443	52.9851	Ca. Liberibacter	P1-28	Plant pathogen
OTU526	53.4826	Ca. Liberibacter	P1-16	Plant pathogen
OTU841	53.9801	Ca. Liberibacter	P1-9	Plant pathogen
OTU72	51.99	Sphingomonas	P1-44	OTU occuring in 2 or more psyllid species
OTU72	52.7363	Sphingomonas	P1-19	OTU occuring in 2 or more psyllid species
OTU72	53.2338	Sphingomonas	P1-6	OTU occuring in 2 or more psyllid species
OTU449	45.6674	Spiroplasma	P1-45	OTU occuring in 2 or more psyllid species
OTU449	47.3068	Spiroplasma	P1-18	OTU occuring in 2 or more psyllid species
OTU76	55.7377	Unclassified Enterobacteriaceae	P1-21	OTU occuring in 2 or more psyllid species
OTU76	56.2061	Unclassified Enterobacteriaceae	P1-17	OTU occuring in 2 or more psyllid species
OTU1	45.4094	Wolbachia	P1-27	OTU occuring in 2 or more psyllid species
OTU1	45.5224	Wolbachia	P1-28	OTU occuring in 2 or more psyllid species
OTU1	45.6576	Wolbachia	P1-3	OTU occuring in 2 or more psyllid species
OTU1	46.0199	Wolbachia	P1-4	OTU occuring in 2 or more psyllid species
OTU1	46.0199	Wolbachia	P1-33	OTU occuring in 2 or more psyllid species
OTU1	46.0199	Wolbachia	P1-29	OTU occuring in 2 or more psyllid species
OTU1	46.0199	Wolbachia	P1-22	OTU occuring in 2 or more psyllid species
OTU1	46.2687	Wolbachia	P1-7	OTU occuring in 2 or more psyllid species
OTU1	46.2687	Wolbachia	P1-36	OTU occuring in 2 or more psyllid species
OTU1	46.2687	Wolbachia	P1-23	OTU occuring in 2 or more psyllid species
OTU1	46.2687	Wolbachia	P1-16	OTU occuring in 2 or more psyllid species
OTU1	46.402	Wolbachia	P1-31	OTU occuring in 2 or more psyllid species
OTU1	46.5174	Wolbachia	P1-40	OTU occuring in 2 or more psyllid species
OTU1	46.5174	Wolbachia	P1-26	OTU occuring in 2 or more psyllid species
OTU1	46.5174	Wolbachia	P1-24	OTU occuring in 2 or more psyllid species
OTU1	46.7662	Wolbachia	P1-5	OTU occuring in 2 or more psyllid species
OTU1	47.0149	Wolbachia	P1-34	OTU occuring in 2 or more psyllid species
OTU1	47.7612	Wolbachia	P1-32	OTU occuring in 2 or more psyllid species
OTU1	46.7662	Wolbachia	P1-1	OTU occuring in 2 or more psyllid species
M63250.1	46.4	Buchnera	Uroleucon sonchi	Obligate Endosymbionts
CP042427.1	46.8	Buchnera	Aphis fabae	Obligate Endosymbionts
MT215386.1	46.8	Buchnera	Myzus persicae	Obligate Endosymbionts
MK676084.1	46.8	Buchnera	Aphis gossypii	Obligate Endosymbionts
CP034888.1	46.8	Buchnera	Aphis nasturtii	Obligate Endosymbionts
NR_145527.1	47.3	Buchnera	Schizaphis graminum	Obligate Endosymbionts
MK676088.1	47.3	Buchnera	Rhopalosiphum maidis	Obligate Endosymbionts
CP034858.1	47.5	Buchnera	Rhopalosiphum padi	Obligate Endosymbionts
CP003545.1	33.2	Carsonella	Pachypsylla celtidis	Obligate Endosymbionts
AP009180.1	33.8	Carsonella	Pachypsylla venusta	Obligate Endosymbionts
CP003541.1	33.9	Carsonella	Ctenarytaina eucalypti	Obligate Endosymbionts
AF211152.1	34.2	Carsonella	Trioza urticae	Obligate Endosymbionts
CP003543.1	34.2	Carsonella	Heteropsylla cubana	Obligate Endosymbionts
AF280097.1	34.7	Carsonella	unknown	Obligate Endosymbionts
CP003544.1	34.7	Carsonella	Heteropsylla texana	Obligate Endosymbionts
AF243136.1	35.1	Carsonella	Arytaina genistae	Obligate Endosymbionts
CP003542.1	35.1	Carsonella	Ctenarytaina spatulata	Obligate Endosymbionts
CP024798.1	35.2	Carsonella	Bactericera trigonica	Obligate Endosymbionts
AF211146.1	35.4	Carsonella	Psylla buxi	Obligate Endosymbionts
NZ_CP019943.1	35.9	Carsonella	Bactericera cockerelli	Obligate Endosymbionts
CP003467.1	36	Carsonella	Diaphorina citri	Obligate Endosymbionts
OTU732	36.1305	Carsonella	unknown	Obligate Endosymbionts
MN928703.1	46.6	Profftella	Diaphorina citri	Long-term Endosymbionts
AP023215.1	46.8	Profftella	Diaphorina cf. continua	Long-term Endosymbionts
AB508951.1	47.5	Wolbachia	Cimex lectularius	Obligate Endosymbionts
AY091456.1	47.8	Wolbachia	Oeciacus vicarius	Obligate Endosymbionts
AY316361.1	47.8	Wolbachia	Cimex lectularius	Obligate Endosymbionts
AB475122.1	47.8	Wolbachia	Cimex lectularius	Obligate Endosymbionts
OTU159	41	Enterobacteriaceae (Clade 1)	Pauropsylla udei	Putative long-term endosymbionts
OTU1064	41	Enterobacteriaceae (Clade 1)	Schedoneolithus dunaliae	Putative long-term endosymbionts
OTU251	42	Enterobacteriaceae (Clade 1)	Kuwayama pisonia	Putative long-term endosymbionts
OTU355	42	Enterobacteriaceae (Clade 1)	Leptynoptera sulfurea	Putative long-term endosymbionts
OTU391	42	Enterobacteriaceae (Clade 1)	Pauropsylla udei	Putative long-term endosymbionts
OTU231	42	Enterobacteriaceae (Clade 1)	Trioza alacris	Putative long-term endosymbionts
OTU115	42	Enterobacteriaceae (Clade 1)	Trioza chenopodii	Putative long-term endosymbionts
OTU271	43	Enterobacteriaceae (Clade 1)	Trioza alacris	Putative long-term endosymbionts
OTU38	43	Enterobacteriaceae (Clade 2)	Paraphyllura micheliae	Putative long-term endosymbionts
OTU236	46	Enterobacteriaceae (Clade 2)	Arytaina devia ssp. insularis	Putative long-term endosymbionts
OTU175	46	Enterobacteriaceae (Clade 2)	Psylla buxi	Putative long-term endosymbionts

## Sheet: Sup Table 3
Supplementary Table 3. The 102 orthologous genes that were identified from metagenomic assemblies and used for phylogenetic analysis.
Name of the gene
tgt
secB
ychF
purE
pal_1
flhB
pdxA
dnaA
purQ
rplO
secY
adk
ftsH
cckA
engB
divK
rpmG
cyoB
fpr
ybaB
ybeY
ppa
parB
mnmG
mnmE
rho
ligA
pdxH
yhdY
glnQ
nadD
lptB
typA
purD
prs
guaA
clpA
flgG
lysA
etfA
etfB
dctA
fabA
coaBC
atpH
trmD
rplS
map
erpA
nuoH
nuoM
dnaJ
pstB
tolQ
queC
tolB
ybaL
rpsJ
sufC
rpoH
pcs
accD
coaE
mltG
murC
murG
ftsW
murD
mraY
rlmN
rlmB
purN
purM
murI
yhdW
uppS
pyrH
tsf
hemC
sdhA
sdhB
mdh
ndk
infC
yciK
opuAB
queF
ribH1
ribE
ribD
glyA
trpS
murJ
cysQ
hslV
pckA
atpC
rplK
nusG
fdxA
carA
ettA

## Sheet: Sup Table 4
Supplementary Table 4. Additional psyllid samples obatined for further Ca. Liberibacter screening and Sanger sequencing
Sample ID	Date Coll.	Location	Lat	Long	sample No./sex	Species name	Family name	Host genus
DP-TAI72-10	2010-01-28	Taiwan			1m,1f	Macrohomotoma gladiata	Carsidaridae	Ficus banyan
DP-UKTrham-10	2003-06-23	Kew, UK	51.4764	-0.2928	2m,2f	Trioza rhamni	Triozidae	Rhamnus tinctoria and Rhamnus dumetorum
DP-UKTwalk-03	2003-06-23	Kew, UK	51.4764	-0.2928	~25-30 nym	Trichochermes walkeri	Triozidae	Rhamnus tinctoria
DP-UKCacala-03	2003-06-23	Kew, UK	51.4764	-0.2928	2m,4f	Cacopsylla alaterni	Psyllidae	Rhamnus tinctoria and Rhamnus dumetorum
DP-UKCacrham-03	2003-06-08	Buckinghamshire, UK			2m,4f,2 nym	Cacopsylla rhamnicola	Psyllidae	Rhamnus catharticus

## Sheet: Sup Table 5 
Supplementary Table 5. Bacteria identified by 16S rRNA amplicon sequencing from 44 divergent psyllid species from 45 samples
Psyllid species name	OTU#	Lowest level of taxonomy classification1	Best Blast hit obtained from NCBI blastn2	Percent identity (%)	GC (%)3
Amorphicola amorphae	OTU76	Unclassified Enterobacteriaceae	Sodalis endosymbiont of Nezara antennata strain: NezAntTottori	99.5	0.56
	OTU91	Unclassified Enterobacteriaceae	Secondary endosymbiont of Curculio sikkimensis country: Japan:Hiroshima: Shobara	97.7	0.54
	OTU500	Sodalis	Sodalis endosymbiont of Ornithomya biloba clone SeCV2	97.2	0.54
	OTU750	Unclassified Enterobacteriaceae	Candidatus Sodalis melophagi strain CZT	95.8	0.53
	OTU1208	Unclassified Enterobacteriaceae	Bacterium secondary symbiont of Coelostomidia pilosa clone CP125	97.7	0.54
	OTU1796	Unclassified Enterobacteriaceae	Candidatus Sodalis melophagi strain CZT	97.7	0.54
Aphalara itadori	OTU448	Unclassified Enterobacteriaceae	Sodalis endosymbiont of Poecilocoris lewisi strain: PoeLew	98.4	0.56
	OTU618	Staphylococcus	Uncultured bacterium clone ncd103b10c1	99.5	0.52
Arytaina devia ssp. insularis	OTU72	Sphingomonas	Sphingomonas echinoides strain D120	99.8	0.52
	OTU236	Unclassified Enterobacteriaceae	Y-symbiont of Anomoneura mori	95.3	0.46
	OTU1025	Unclassified Enterobacteriaceae	Bacterium secondary symbiont of Ultracoelostoma assimile clone UA4	94.9	0.53
Arytainilla spartiophila	OTU50	Unclassified Enterobacteriaceae	Gamma proteobacterium endosymbiont of Pseudococcus viburni isolate Vib 1-3 p505B5	95.8	0.52
Baeoalitriozus diospyri	OTU1	Wolbachia	Uncultured Anaplasmataceae bacterium clone 224_P1-9_c_18	99.3	0.46
	OTU107	Arsenophonus	Bacterium endosymbiont of Leptocyclopodia brevicula clone JAE3330	94.9	0.48
Blastopsylla occidentalis	OTU202	Unclassified Enterobacteriaceae	Secondary endosymbiont of Blastopsylla occidentalis	99.1	0.54
	OTU266	Unclassified Enterobacteriaceae	Sodalis endosymbiont of Ornithomya biloba clone SeCV2	92.3	0.5
	OTU295	Unclassified Enterobacteriaceae	Sodalis endosymbiont of Icosta sp. 2 ES-2018 clone SeP13	91.6	0.49
	OTU1558	Unclassified Enterobacteriaceae	Secondary endosymbiont of Blastopsylla occidentalis	97.4	0.53
Cacopsylla pruni	OTU1	Wolbachia	Wolbachia sp. isolate 34_MED_HolambraSP	99.5	0.47
	OTU127	Rickettsia	Rickettsia endosymbiont of Deronectes platynOTUs clone 1d_24783	98.8	0.5
	OTU248	Wolbachia	Wolbachia pipientis wAlbB chromosome	98.8	0.45
	OTU367	Rickettsia	Rickettsia endosymbiont of Deronectes platynOTUs clone 1d_24783	97.8	0.51
	OTU1372	Wolbachia	Uncultured bacterium clone OTU3370	95.5	0.46
Cacopsylla saliceti	OTU1	Wolbachia	Wolbachia endosymbiont of Sitophilus zeamais strain SZMe015	98.8	0.47
Cornegenapsylla allophyli	OTU1	Wolbachia	Wolbachia endosymbiont of Bemisia tabaci isolate Pach-Br-01	99.3	0.46
	OTU137	Wolbachia	Wolbachia endosymbiont of Pentalonia nigronervosa clone PnGu1	99	0.48
Heterotrioza chenopodii	OTU1	Wolbachia	Wolbachia pipientis partial strain av1/dsz	99.8	0.48
	OTU115	Unclassified Enterobacteriaceae	Secondary endosymbiont of Trioza magnoliae	89.7	0.42
	OTU183	Rickettsia	Rickettsia endosymbiont of Bruchidius varius clone W37a-Rb	99.3	0.5
Homotoma ficus	OTU1	Wolbachia	Uncultured Anaplasmataceae bacterium clone 224_P1-9_c_18	99.3	0.46
Katacephala tenuipennis	OTU227	Arsenophonus	Bacterium endosymbiont of Eucampsipoda africana clone BDP4416	96	0.48
	OTU427	Rickettsiella	Diplorickettsia massiliensis strain 20B	93.7	0.5
Kuwayama pisonia	OTU1	Wolbachia	Uncultured Anaplasmataceae bacterium clone 152_p2_meal_c_8	99.5	0.47
	OTU195	Enteric Bacteria cluster	Pantoea sp. strain PLS15	100	0.56
	OTU251	Unclassified Enterobacteriaceae	Endosymbiont of Metamasius hemipterus	90.5	0.42
Leptynoptera sulfurea	OTU1	Wolbachia	Wolbachia Endosymbiont of Aleurocanthus woglumi clone 2	100	0.46
	OTU355	Unclassified Gammaproteobacteria	Endosymbiont of Sipalinus gigas DNA, isolate: NARSGI1	87.7	0.42
Leuronota fagarae	OTU47	Unclassified Enterobacteriaceae	Enterobacteriaceae bacterium secondary endosymbiont of Mycopsylla proxima isolate Nec	92.8	0.44
Livia junci	OTU33	Arsenophonus	Arsenophonus sp. strain APBSMLB173	98.1	0.51
	OTU72	Sphingomonas	Sphingomonas sp. strain MadaFrogSkinBac.DB-.4178	99.8	0.53
	OTU133	Arsenophonus	Arsenophonus sp. strain APBSMLB173	98.6	0.52
	OTU370	Arsenophonus	Uncultured bacterium clone G4RKN2Y10F7UMV	91.7	0.5
	OTU623	Arsenophonus	Arsenophonus symbiont of Hippobosca camelina clone 2	98.1	0.51
	OTU1285	Hymenobacter	Uncultured bacterium clone 9_H01	99.5	0.55
Livilla radiata	OTU234	Unclassified Enterobacteriaceae	Uncultured bacterium clone Tetr7-9	95.55	0.51
Macrohomotoma gladiata	OTU59	Arsenophonus	Arsenophonus endosymbiont of Aphis craccivora clone: Saga	97	0.5
	OTU526	Candidatus Liberibacter	Candidatus Liberibacter asiaticus isolate HLB-M1	98.3	0.54
Mesohomotoma hibisci	OTU8	Enteric Bacteria cluster	Rosenbergiella nectarea strain OTM105-4	99.3	0.53
	OTU155	Enteric Bacteria cluster	Xylella fastidiosa strain Almond201	97.4	0.52
Pachypsylla celtidismamma	OTU449	Spiroplasma	Spiroplasma sp. 1033_C6/36	99.5	0.47
	OTU1799	Sphingomonas	Uncultured bacterium clone nbw1228c09c1	100	0.54
Paraphyllura micheliae	OTU33	Arsenophonus	Arsenophonus endosymbiont of Aleyrodes elevatus	99.1	0.52
	OTU38	Unclassified Enterobacteriaceae	Y-symbiont of Anomoneura mori	93	0.43
Pariaconus pyramidalis	OTU1	Wolbachia	Uncultured Anaplasmataceae bacterium clone 152_p2_meal_c_8	99.5	0.46
Pauropsylla udei	OTU1	Wolbachia	Uncultured Anaplasmataceae bacterium clone 224_P1-9_c_18	99.3	0.46
	OTU159	Unclassified Gammaproteobacteria	Secondary endosymbiont of Trioza magnoliae	90.9	0.41
	OTU391	Unclassified Gammaproteobacteria	Secondary endosymbiont of Trioza magnoliae	91.4	0.42
Platycorypha erythrinae	OTU148	Unclassified Enterobacteriaceae	Candidatus Fukatsuia symbiotica strain 5D chromosome	99.1	0.52
	OTU156	Unclassified Enterobacteriaceae	Candidatus Fukatsuia symbiotica strain 5D chromosome	98.4	0.52
	OTU269	Unclassified Enterobacteriaceae	Sodalis sp. strain Bb-Pol-5	94.6	0.51
	OTU571	Unclassified Enterobacteriaceae	Candidatus Fukatsuia symbiotica strain 5D chromosome	98.4	0.52
	OTU793	Unclassified Enterobacteriaceae	Candidatus Fukatsuia symbiotica strain 5D chromosome	98.1	0.52
	OTU1820	Unclassified Enterobacteriaceae	Candidatus Fukatsuia symbiotica voucher 29822 complete sequence	97.9	0.52
Powellia vitreoradiata	OTU25	Unclassified Enterobacteriaceae	Gamma proteobacterium str. Klausen-Leopoldsdorf genome fragment, clone 117a11_w06	92.5	0.49
	OTU309	Unclassified Enterobacteriaceae	Sodalis-like endosymbiont of Philaenus tesselatus strain: PTES, operon A	94.9	0.54
	OTU929	Unclassified Gammaproteobacteria	Secondary endosymbiont of Aphalaroida inermis	92	0.52
Protyora sterculiae	OTU191	Unclassified Enterobacteriaceae	Enterobacteriaceae bacterium endosymbiont of Protyora sterculiae clone S-endo_T1_Ps	99.8	0.46
	OTU651	Unclassified Enterobacteriaceae	Enterobacteriaceae bacterium endosymbiont of Protyora sterculiae clone S-endo_T1_Ps	98.4	0.45
	OTU936	Unclassified Enterobacteriaceae	Candidatus Fukatsuia symbiotica strain 5D chromosome	98.1	0.52
	OTU1259	Unclassified Enterobacteriaceae	Enterobacteriaceae bacterium endosymbiont of Protyora sterculiae clone S-endo_T1_Ps	99.5	0.46
Psylla colorata	OTU1	Wolbachia	Uncultured Anaplasmataceae bacterium clone 224_p19_c_18	99.5	0.46
	OTU220	Unclassified Enterobacteriaceae	Uncultured bacterium clone AF-36974	93.7	0.55
	OTU1829	Unclassified Enterobacteriaceae	Sodalis endosymbiont of Ornithomya biloba clone SeCV2	94.2	0.55
Psyllopsis fraxini	OTU1	Wolbachia	Candidatus Wolbachia inokumae strain DG7b	99.5	0.47
	OTU66	Unclassified Enterobacteriaceae	Sodalis endosymbiont of Icosta sp. 3 ES-2018 clone SeA2	92.8	0.49
Rhinocola aceris	OTU76	Unclassified Enterobacteriaceae	Sodalis praecaptivus strain HS1	99.3	0.56
	OTU475	Unclassified Enterobacteriaceae	Enterobacteriales bacterium symbiont of Eucampsipoda madagascarensis isolate 14c_EucMad_Enterobacteriales	93.9	0.49
	OTU1857	Unclassified Enterobacteriaceae	Sodalis endosymbiont of Spalangia cameroni isolate 1	95.8	0.54
Russelliana capsici	OTU1	Wolbachia	Uncultured Anaplasmataceae bacterium clone 224_P1-9_c_18	99.5	0.46
	OTU239	Unclassified Enterobacteriaceae	Wigglesworthia glossinidia	91.4	0.48
	OTU422	Candidatus Cardinium	Endosymbiont of Metaseiulus occidentalis	98.6	0.47
	OTU841	Candidatus Liberibacter	Candidatus Liberibacter americanus str. Sao Paulo	96.8	0.53
Schedoneolithus dunaliae	OTU36	Unclassified Enterobacteriaceae	Secondary endosymbiont of Erium globosum	93.7	0.49
Schedotrioza marginata	OTU1064	Unclassified Enterobacteriaceae	Secondary endosymbiont of Trioza magnoliae	89.9	0.41
	OTU1355	Fusobacterium	Uncultured bacterium clone p29_17-A03	99.8	0.46
Spanioneura buxi	OTU1	Wolbachia	Uncultured bacterium clone OTU3370	99.5	0.47
	OTU175	Unclassified Enterobacteriaceae	Y-symbiont of Anomoneura mori	95.8	0.46
Spanioneura fonscolombii	OTU65	Unclassified Enterobacteriaceae	Sodalis endosymbiont of Piezodorus hybneri strain: PieHyb	96.3	0.55
Swezeyana reticulata	OTU1	Wolbachia	Wolbachia endosymbiont of Nilaparvata lugens clone Nanjing-2	99	0.47
Trichochermes walkeri	OTU1	Wolbachia	Wolbachia sp. isolate 34_MED_HolambraSP	99.3	0.46
	OTU292	Unclassified Bacteria	Candidatus Phytoplasma rhamni strain BWB-bis	94.7	0.48
	OTU443	Candidatus Liberibacter	Uncultured Candidatus Liberibacter sp. clone D_BT	98.3	0.53
	OTU712	Unclassified Gammaproteobacteria	Uncultured bacterium clone Axsp714095.2	93.2	0.49
Trioza alacris	OTU1	Wolbachia	Wolbachia endosymbiont of Bemisia tabaci isolate Seongju	99.5	0.46
	OTU231	Unclassified Enterobacteriaceae	Secondary endosymbiont of Trioza magnoliae	93.2	0.42
	OTU271	Unclassified Enterobacteriaceae	Secondary endosymbiont of Trioza magnoliae	93.4	0.43
Trioza erytreae	OTU8	Enteric Bacteria cluster	Enterobacteriaceae bacterium 3204O2	99.3	0.52
	OTU347	Unclassified Enterobacteriaceae	Sodalis endosymbiont of Nezara antennata strain: NezAntTottori	94.2	0.54
	OTU1075	Unclassified Enterobacteriaceae	Raoultella sp. strain 126	96	0.54
	OTU1079	Unclassified Enterobacteriaceae	Candidatus Fukatsuia symbiotica strain 5D chromosome	98.8	0.52
	OTI1397	Unclassified Enterobacteriaceae	Candidatus Fukatsuia symbiotica voucher 29822 complete sequence	98.4	0.52
	OTU1642	Unclassified Enterobacteriaceae	M02034_524_000000000-C7L24_1_2117_7535_17441	95.5	0.49
	OTU1913	Unclassified Enterobacteriaceae	Candidatus Fukatsuia symbiotica strain 5D chromosome	97.7	0.51
Trioza magnoliae	OTU1	Wolbachia	Uncultured Anaplasmataceae bacterium clone 128_P1-_F_c_5	99.5	0.46
Trioza rhamni	OTU75	Unclassified Gammaproteobacteria	Hamiltonella symbiont of Sitobion miscanthi strain YuXi	99.1	0.53
	OTU250	Unclassified Gammaproteobacteria	Bacterium secondary symbiont of Ultracoelostoma assimile clone UA4	93.4	0.51
Trioza urticae (P1-2)	OTU162	Unclassified Enterobacteriaceae	Sodalis-like secondary symbiont of Schizolachnus obscurus strain SLSSCiScObs, isolate 2WIEN	93.9	0.49
	OTU268	Unclassified Enterobacteriaceae	Uncultured bacterium partial clone clone AF-35683	95.3	0.54
Trioza urticae (P1-45)	OTU162	Unclassified Enterobacteriaceae	Candidatus Moranella endobia PCVAL	93.7	0.49
	OTU449	Spiroplasma	Uncultured Spiroplasma sp. clone Ha3	98.4	0.46
Trioza vitiensis	OTU1	Wolbachia	Wolbachia Endosymbiont of Aleurocanthus woglumi clone 2	99.3	0.45
	OTU182	Wolbachia	Uncultured bacterium clone 441_D01	99.5	0.48
	OTU617	Unclassified Gammaproteobacteria	Salinisphaera hydrothermalis partial isolate WAA1	98.1	0.53
	OTU1694	Unclassified Flavobacteriaceae	Gramella antarctica strain GDMCC 1.1208 ,	93.1	0.48
Triozidae spp.	OTU33	Arsenophonus	Uncultured Arsenophonus sp. clone HV40_2	99.1	0.53
Triozoida limbata	OTU72	Sphingomonas	Sphingomonas dokdonensis strain NA-6	99.8	0.53
	OTU627	Chryseobacterium	Chryseobacterium ginsenosidimutans isolate 6_F	99.3	0.48
1 Taxonomic classification assigned based on SILVA database.
2 All Blast hit were significant (E-values below 2E-129 to 0)
3 Percent identity indicates the nucleotide similarity between OTU sequences, and their best Blast hit in NCBI Genbank

## Sheet: Sup Table 6
Supplementary Table 6. OTUs and their taxonomic information in the control samples from 16S rRNA amplicon sequencing
Sample No.	OTU#	Contig count	Lowest level of taxonomy classification1	Best Blast hit obtained from NCBI BLASTn2	Percent identity (%)3
P2-96	OTU151	80	Acinetobacter	Acinetobacter sp. strain 9F4	100
	OTU179	31	Pseudomonas	Pseudomonas sp. S150	99.3
	OTU586	10	Pedobacter	Pedobacter sp. PDD-58b-21	99
P3-96	OTU351	6	Streptococcus	Uncultured Streptococcus sp.	98.83
	OTU478	9	Arthrobacter	Pseudarthrobacter niigatensis strain BT92	100
	OTU506	6	Gemella	Uncultured bacterium 63ME05009	98.595
	OTU1502	7	Hydrogenophaga	Uncultured bacterium clone SINZ508_N11D4_16S_B	99.063
1 Taxonomic classification assigned based on SILVA database.
2 All Blast hit were significant (E-values below 2E-129 to 0)
3 Percent identity indicates the nucleotide similarity between OTU sequences, and their best Blast hit in NCBI Genbank

## Sheet: Sup Table 7
Supplementary Table 7. Metagenomic sequencing summary of raw and quality screened data
Samples	Macrohomotoma gladiata (P1-9)		Russelliana capsici (P1-16)		Trichochermes walkeri (P1-28)		Sollanum umbelliferum (HS9)
	Lane 1	Lane2	Lane 1	Lane 2	Lane 1	Lane 2	Lane 1	Lane 2
Total number of reads	71113993	73414808	61600701	62128732	73265369	69851553	77508835	77723273
Reads after quality screen and adapter trimming	66749792	68707727	57928698	58232812	67893303	64381018	72582864	72536729

## Sheet: Sup Table 8
Supplementary Table 8. Summary of average read coverage per contig per Ca. Liberibacter indentified sample
Samples (ID)	M. gladiata (P1-9)	R. capsici (P1-16)	T. walkeri (P1-28)	S. umbelliferum (HS9)
Max	53726.8	7331.69	454964	912.699
Min	1.7611	1.2397	0.5432	1.4038
Average	3076.59	20.1995	792.717	7.64432
STDEV	11389.3	345.44	16409.7	47.6575

## Sheet: Sup Table 9
Supplementary Table 9. Calculated digital DDH values and confidence intervals among reference Ca. Liberibacter species
Species names	NCBI/sample ID	Ca. L. capsica	Ca. L. africanus	Ca. L. americanus	Ca. L. asiaticus	Ca. L. europaeus	Ca. L. psyllaurous	L. crescens
Ca. L. capsica	P1_16
Ca. L. africanus	NZ_CP004021	19.8 [17.6 - 22.2%]
Ca. L. americanus	NC_022793	28.9 [26.5 - 31.4%]	18.9 [16.7 - 21.3%]
Ca. L. asiaticus	NC_012985	21.2 [18.9 - 23.6%]	23.3 [21 - 25.8%]	20.3 [18.1 - 22.7%]
Ca. L. europaeus	GCA_003045065	22.1 [19.8 - 24.5%]	19.2 [17 - 21.6%]	20.3 [18.1 - 22.7%]	19.6 [17.4 - 22%]
Ca. L. psyllaurous	NC_014774	20 [17.8 - 22.4%]	21.3 [19 - 23.7%]	19.8 [17.6 - 22.2%]	21.8 [19.6 - 24.3%]	20 [17.8 - 22.4%]
L. crescens	NC_019907	20.3 [18.1 - 22.7%]	21.5 [19.3 - 23.9%]	22.5 [20.2 - 24.9%]	31.1 [28.7 - 33.6%]	22.7 [20.4 - 25.1%]	21.7 [19.4 - 24.1%]
	DDH > 70% (i.e., same species)
	DDH > 79% (i.e., same subspecies)
	All values above are <0.5 probablity based on Formula: 2 (identities / HSP length) (RECOMMENDED) and DDH estimate (GLM-based), and therefore are not significant for species delineation based on Meier-Kolthoff et al. 2013

## Sheet: Sup Table 10
Supplementary Table 10. Calculated ANI values and standard deviations among reference Ca. Liberibacter species
Species name	NCBI/sample ID	Ca. L. capsica	Ca. L. asiaticus	Ca. L. psyllaurous	Ca. L. africanus	Ca. L. americanus	Ca. L. europaeus	L. crescens
Ca. L. capsica	P1-16
Ca. L. asiaticus	NC_012985	75.58% (SD: 3.76%)
Ca. L. psyllaurous	NC_014774	76.62% (SD: 3.59%)	79.56% (SD: 3.95%)
Ca. L. africanus	NZ_CP004021	74.96% (SD: 4.20%)	81.12% (SD: 3.84%)	79.28% (SD: 4.24%)
Ca. L. americanus	NC_022793	84.49% (SD: 3.63%)	76.72% (SD: 6.57%)	76.79% (SD: 5.73%)	77.48% (SD: 6.87%)
Ca. L. europaeus	GCA_003045065	78.42% (SD: 3.29%)	76.62% (SD: 6.05%)	77.02% (SD: 4.45%)	76.61% (SD: 5.91%)	77.91% (SD: 4.01%)
L. crescens	NC_019907	69.72% (SD: 4.62%)	76.45% (SD: 9.49%)	79.12% (SD: 9.28%)	76.67% (SD: 9.00%)	78.90% (SD: 9.81%)	79.58% (SD: 9.23%)

[truncated: 1 more sheets: Sup Table 11]
